# Supplementary material for: Extent, Awareness and Perception of Dissemination Bias in Qualitative Research: An Explorative Survey
Source: PLoS One. 2016 Aug 3;11(8):e0159290. doi: 10.1371/journal.pone.0159290 (PMC4972302; doi:10.1371/journal.pone.0159290)
Supplement: S2 File — (XLS) [file pone.0159290.s002.xls]

## Sheet: Question 1
Supporting information file 2: Survey data for analysis
Selective Dissemination in Qualitative Research	Selective Dissemination in Qualitative Research	Selective Dissemination in Qualitative Research	Selective Dissemination in Qualitative Research
Have you been research active in the past 5 years?	Have you been research active in the past 5 years?	Have you been research active in the past 5 years?	Have you been research active in the past 5 years?
Answer Options	Answer Options	Response Percent	Response Count
Yes	Yes	0.963	994
No	No	0.037	38
answered question	answered question	1032	1032
skipped question	skipped question	0	0

## Sheet: Question 2
Selective Dissemination in Qualitative Research	Selective Dissemination in Qualitative Research	Selective Dissemination in Qualitative Research	Selective Dissemination in Qualitative Research
How many primary qualitative research projects or projects with a qualitative component (excluding systematic reviews, evidence syntheses and meta-analyses) have you ever completed either independently or as part of a team? [Please give your best estimate]	How many primary qualitative research projects or projects with a qualitative component (excluding systematic reviews, evidence syntheses and meta-analyses) have you ever completed either independently or as part of a team? [Please give your best estimate]	How many primary qualitative research projects or projects with a qualitative component (excluding systematic reviews, evidence syntheses and meta-analyses) have you ever completed either independently or as part of a team? [Please give your best estimate]	How many primary qualitative research projects or projects with a qualitative component (excluding systematic reviews, evidence syntheses and meta-analyses) have you ever completed either independently or as part of a team? [Please give your best estimate]
Answer Options	Answer Options	Response Percent	Response Count
0	0	0.048	46
1-5	1-5	0.55	529
6-10	6-10	0.209	201
11-15	11-15	0.087	84
16 or more	16 or more	0.105	101
answered question	answered question	961	961
skipped question	skipped question	71	71

## Sheet: Question 3
Selective Dissemination in Qualitative Research	Selective Dissemination in Qualitative Research	Selective Dissemination in Qualitative Research	Selective Dissemination in Qualitative Research
For the qualitative research projects you conducted, what proportion has not resulted in a peer-reviewed journal publication? [Please give your best estimate]	For the qualitative research projects you conducted, what proportion has not resulted in a peer-reviewed journal publication? [Please give your best estimate]	For the qualitative research projects you conducted, what proportion has not resulted in a peer-reviewed journal publication? [Please give your best estimate]	For the qualitative research projects you conducted, what proportion has not resulted in a peer-reviewed journal publication? [Please give your best estimate]
Answer Options	Answer Options	Response Percent	Response Count
0%	0%	0.319	274
1-20%	1-20%	0.339	291
21-40%	21-40%	0.126	108
41-60%	41-60%	0.101	87
61-80%	61-80%	0.049	42
81-100%	81-100%	0.066	57
answered question	answered question	859	859
skipped question	skipped question	173	173

## Sheet: Question 4
Selective Dissemination in Qualitative Research	Selective Dissemination in Qualitative Research	Selective Dissemination in Qualitative Research	Selective Dissemination in Qualitative Research
For the qualitative research projects you conducted, what proportion has not resulted in any write-up or report that is publicly accessible? [Please give your best estimate]	For the qualitative research projects you conducted, what proportion has not resulted in any write-up or report that is publicly accessible? [Please give your best estimate]	For the qualitative research projects you conducted, what proportion has not resulted in any write-up or report that is publicly accessible? [Please give your best estimate]	For the qualitative research projects you conducted, what proportion has not resulted in any write-up or report that is publicly accessible? [Please give your best estimate]
Answer Options	Answer Options	Response Percent	Response Count
0%	0%	0.483	415
1-20%	1-20%	0.328	282
21-40%	21-40%	0.073	63
41-60%	41-60%	0.059	51
61-80%	61-80%	0.028	24
81-100%	81-100%	0.028	24
answered question	answered question	859	859
skipped question	skipped question	173	173

## Sheet: Question 5
Selective Dissemination in Qualitative Research	Selective Dissemination in Qualitative Research	Selective Dissemination in Qualitative Research	Selective Dissemination in Qualitative Research
For the qualitative research project which did not result in any publicly accessible write up or report, which of the following best describes the reasons for non-dissemination? [If there is more than one project, think of the one you recall best. Tick all that apply]	For the qualitative research project which did not result in any publicly accessible write up or report, which of the following best describes the reasons for non-dissemination? [If there is more than one project, think of the one you recall best. Tick all that apply]	For the qualitative research project which did not result in any publicly accessible write up or report, which of the following best describes the reasons for non-dissemination? [If there is more than one project, think of the one you recall best. Tick all that apply]	For the qualitative research project which did not result in any publicly accessible write up or report, which of the following best describes the reasons for non-dissemination? [If there is more than one project, think of the one you recall best. Tick all that apply]
Answer Options	Answer Options	Response Percent	Response Count
Because the paper we wrote was rejected by one or more journals and we gave up	Because the paper we wrote was rejected by one or more journals and we gave up	0.325	134
Because we never completed the study	Because we never completed the study	0.08	33
Because we did not have enough resources for study publication (including time, money, staff etc.)	Because we did not have enough resources for study publication (including time, money, staff etc.)	0.354	146
Because a publication was not intended	Because a publication was not intended	0.189	78
Because a publication is still intended	Because a publication is still intended	0.357	147
Because data were “thin” and themes were not saturated	Because data were “thin” and themes were not saturated	0.141	58
Because we were not satisfied with the study quality	Because we were not satisfied with the study quality	0.09	37
Because we thought the findings were too controversial in view of current knowledge in the field	Because we thought the findings were too controversial in view of current knowledge in the field	0.027	11
Because the findings did not confirm our assumptions and concepts	Because the findings did not confirm our assumptions and concepts	0.024	10
Because language-issues made publication difficult	Because language-issues made publication difficult	0.073	30
Because of disagreement among co­-authors with regard to the publication	Because of disagreement among co­-authors with regard to the publication	0.034	14
Not applicable	Not applicable	0.041	17
Other internal reasons (please elaborate)	Other internal reasons (please elaborate)	0.15	62
answered question	answered question	412	412
skipped question	skipped question	620	620

## Sheet: Question 6
Selective Dissemination in Qualitative Research	Selective Dissemination in Qualitative Research	Selective Dissemination in Qualitative Research	Selective Dissemination in Qualitative Research
Were any external reasons relevant for non-dissemination of your qualitative research? [If there is more than one project, think of the one you recall best. Tick all that apply]	Were any external reasons relevant for non-dissemination of your qualitative research? [If there is more than one project, think of the one you recall best. Tick all that apply]	Were any external reasons relevant for non-dissemination of your qualitative research? [If there is more than one project, think of the one you recall best. Tick all that apply]	Were any external reasons relevant for non-dissemination of your qualitative research? [If there is more than one project, think of the one you recall best. Tick all that apply]
Answer Options	Answer Options	Response Percent	Response Count
Because other researcher teams published papers with similar findings before we completed the study or wrote the report	Because other researcher teams published papers with similar findings before we completed the study or wrote the report	0.051	21
Because we thought journals were unlikely to accept the paper	Because we thought journals were unlikely to accept the paper	0.267	110
Because the sponsors were not interested in publishing the findings	Because the sponsors were not interested in publishing the findings	0.063	26
Because the sponsors prevented us from publishing the findings	Because the sponsors prevented us from publishing the findings	0.036	15
Because the funder’s minimum reporting requirements were too high	Because the funder’s minimum reporting requirements were too high	0.015	6
Not applicable / There were no external reasons	Not applicable / There were no external reasons	0.556	229
Other external reasons (please elaborate)	Other external reasons (please elaborate)	0.117	48
answered question	answered question	412	412
skipped question	skipped question	620	620

## Sheet: Question 7
Selective Dissemination in Qualitative Research	Selective Dissemination in Qualitative Research	Selective Dissemination in Qualitative Research	Selective Dissemination in Qualitative Research
For qualitative research projects in which you were involved, did any of the report(s) or paper(s) not include findings that you considered to be important? If yes, please give your best estimate of the proportion of these reports for which this is the case.	For qualitative research projects in which you were involved, did any of the report(s) or paper(s) not include findings that you considered to be important? If yes, please give your best estimate of the proportion of these reports for which this is the case.	For qualitative research projects in which you were involved, did any of the report(s) or paper(s) not include findings that you considered to be important? If yes, please give your best estimate of the proportion of these reports for which this is the case.	For qualitative research projects in which you were involved, did any of the report(s) or paper(s) not include findings that you considered to be important? If yes, please give your best estimate of the proportion of these reports for which this is the case.
Answer Options	Answer Options	Response Percent	Response Count
0%	0%	0.644	522
1-20%	1-20%	0.257	208
21-40%	21-40%	0.056	45
41-60%	41-60%	0.021	17
61-80%	61-80%	0.015	12
81-100%	81-100%	0.007	6
answered question	answered question	810	810
skipped question	skipped question	222	222

## Sheet: Question 8
Selective Dissemination in Qualitative Research	Selective Dissemination in Qualitative Research	Selective Dissemination in Qualitative Research	Selective Dissemination in Qualitative Research
Which of the following best describes the reasons why specific important study findings were not included in reports or papers? [Tick all that apply]	Which of the following best describes the reasons why specific important study findings were not included in reports or papers? [Tick all that apply]	Which of the following best describes the reasons why specific important study findings were not included in reports or papers? [Tick all that apply]	Which of the following best describes the reasons why specific important study findings were not included in reports or papers? [Tick all that apply]
Answer Options	Answer Options	Response Percent	Response Count
Because of comments from a peer reviewer / journal editor	Because of comments from a peer reviewer / journal editor	0.319	89
Because of comments from an investigator involved in the project	Because of comments from an investigator involved in the project	0.075	21
Because of disagreement among co-authors regarding the publication	Because of disagreement among co-authors regarding the publication	0.104	29
Because we thought the data quality for the findings was insufficient	Because we thought the data quality for the findings was insufficient	0.269	75
Because we thought the findings were too controversial, in view of current knowledge in the field	Because we thought the findings were too controversial, in view of current knowledge in the field	0.104	29
Because we thought the findings were of insufficient relevance	Because we thought the findings were of insufficient relevance	0.176	49
Because of insufficient time or resources to write up the findings	Because of insufficient time or resources to write up the findings	0.287	80
Because we were unable to explain the finding(s) or did not consider the finding(s) to be clear	Because we were unable to explain the finding(s) or did not consider the finding(s) to be clear	0.093	26
Other / not applicable (please specify)	Other / not applicable (please specify)	0.301	84
answered question	answered question	279	279
skipped question	skipped question	753	753

## Sheet: Question 9
Selective Dissemination in Qualitative Research	Selective Dissemination in Qualitative Research	Selective Dissemination in Qualitative Research
Other than peer reviewed journals, where else do you publish qualitative research (e.g., social media, books, conference proceedings etc.)?	Other than peer reviewed journals, where else do you publish qualitative research (e.g., social media, books, conference proceedings etc.)?	Other than peer reviewed journals, where else do you publish qualitative research (e.g., social media, books, conference proceedings etc.)?
Answer Options	Answer Options	Response Count
		677
answered question	677	677
skipped question	355	355

## Sheet: Question 10
Selective Dissemination in Qualitative Research	Selective Dissemination in Qualitative Research	Selective Dissemination in Qualitative Research	Selective Dissemination in Qualitative Research
In your view, what proportion of qualitative research projects conducted by other professionals does not result in any write-up or report that is publicly accessible? [Please give your best estimate]	In your view, what proportion of qualitative research projects conducted by other professionals does not result in any write-up or report that is publicly accessible? [Please give your best estimate]	In your view, what proportion of qualitative research projects conducted by other professionals does not result in any write-up or report that is publicly accessible? [Please give your best estimate]	In your view, what proportion of qualitative research projects conducted by other professionals does not result in any write-up or report that is publicly accessible? [Please give your best estimate]
Answer Options	Answer Options	Response Percent	Response Count
0%	0%	0.017	14
1-20%	1-20%	0.192	162
21-40%	21-40%	0.241	203
41-60%	41-60%	0.202	170
61-80%	61-80%	0.079	67
81-100%	81-100%	0.012	10
Not sure	Not sure	0.257	217
answered question	answered question	843	843
skipped question	skipped question	189	189

[truncated: 20 more sheets: Question 11, Question 12, Question 13, Question 14, Question 15, Question 16, Question 17, Question 18, Question 19, Question 20, Question 21, Question 22, Question 23, Question 24, Question 25, Question 26, Question 27, Question 28, Question 29, Question 30]
